# Supplementary material for: Invadosome Formation by Lung Fibroblasts in Idiopathic Pulmonary Fibrosis
Source: Int J Mol Sci. 2022 Dec 28;24(1):499. doi: 10.3390/ijms24010499 (PMC9820272; doi:10.3390/ijms24010499)
Supplement: Supplementary file 1 [file ijms-24-00499-s001.zip]

Archive with 1 entries (1 files):
- ijms-2010746-supplementary.docx
